# Supplementary material for: Plasmodium falciparum sexual parasites regulate infected erythrocyte permeability
Source: Commun Biol. 2020 Dec 1;3:726. doi: 10.1038/s42003-020-01454-7 (PMC7708629; doi:10.1038/s42003-020-01454-7)
Supplement: Supplementary file 2 — Supplemental Data [file 42003_2020_1454_MOESM2_ESM.xlsx]

## Sheet: Fig. 1
Fig. 1a
% lysis
	Early rings			Late rings				Trophozoites			Schizonts			Gametocytes											Uninfected RBC
Time (minutes)	Replicates			Replicates				Replicates			Replicates			Replicates											Replicates
0	0	0	0	0	0	0	0	0	0	0	0	0	0	0	0	0	0	0	0	0	0	0	0	0	0	0	0
15	5.82	3.54	7.56	23.34	11.06	10.88	14.62	80.43	87.37	91	100	98.07	100	9.09	20	32.76	15.47	13.33	20.99	18.33	13.04	3.66	4.6	21.84	0.72	0.72	0.36
30	9.83	10.42	8.59	35.67	33.91	20.1	32.56	90.18	92.36	95.52	100	100	100	18.18	32	50	21.51	27.5	28.4	26.22	20	16.46	11.49	26.58	0.54	0.54	0.2
60	15.17	13.72	12.22	42.82	44.69	31.79	38.64	95.74	96.21	95.5	100	100	100	41.82	31.2	49.14	32.83	40	33.95	29.7	31.3	27.44	41.38	39.87	0.31	0.31	0.45
Fig. 1b
% lysis at 60 min
Control	NPPB	Furosemide	Ro5-4864	PK11195
0.4535	0.0056	0.031	0.2793	0.0102
0.38	0.11	0.1	0.13	0.23
0.4	0.07	0.1003	0.0376	0.0376
Fig. 1c
% lysis
	Sorbitol											Alanine						PhTMA+
Time (minutes)	Replicates											Replicates						Replicates
0	0	0	0	0	0	0	0	0	0	0	0	0	0	0	0	0	0	0	0	0	0	0	0
15	9.09	20	32.76	15.47	13.33	20.99	18.33	13.04	3.66	4.6	21.84	5.7	10.45	6.47	31.4	9.09	10.47	11.39	7.58	17.14	14.04	5.88	36.22
30	18.18	32	50	21.51	27.5	28.4	26.22	20	16.46	11.49	26.58	23.42	13.43	12.94	33.88	27.27	36.05	19.62	15.15	33.33	35.09	47.06	39.29
60	41.82	31.2	49.14	32.83	40	33.95	29.7	31.3	27.44	41.38	39.87	51.9	25.37	32.84	33.88	60	52.91	75.32	39.39	44.76	47.37	62.75	63.27
Fig. 1c
% lysis at 60 min
Sorbitol	Sorbitol + NPPB	Alanine	Alanine + NPPB	PhTMA+	PhTMA+ + NPPB
41.82	5.45	51.9	1.27	75.32	6.96
31.2	0.8	25.37	4.48	39.39	-3.03
49.14	11.21	32.84	-2.49	44.76	4.29
32.83	2.64	33.88	-7.44	47.37	-7.02
40	4.17	60	5.45	62.75	1.96
33.95	3.09	52.91	5.81	63.27	8.16
29.7	1.62
31.3	8.7
27.44	4.27
41.38	1.15
39.87	6.96
fig. 1d				Fig. 1d
Conductance at -100mV				Vm (mV)	Trophozoite-infected RBC membrane current (pA)														Gametocyte -infected RBC (stage II) membrane current (pA)														Uninfected RBC membrane curent (pA)
Trophozoites	Gametocytes	Uninfected RBCs		100	109.4	114	126	217.1	119.7	37.9	63.83	89.91	58.44	181.1	252	91.26	164.4	127.2	38.7	20.3	60.01	42.73	153.3	10.98	36.37	31.49	167.6	78.87	50.19	43.12	22.67	33.69	30.13	11.27	28.89	15.22	28.76	28.48	27.99	33.8316	21.1431	17.5408	15.3664
4837	898.8	248.3		90	107.9	109.2	110.2	201.8	117.1	35.83	69.82	99.42	56.23	161.7	228.7	91.07	177	143.6	36.94	18.9	51.44	45.34	145.3	11.58	29.81	28.1	141.1	81.85	44.68	38.06	21.46	35.47	25.62	10.74	26.17	13.9	25.81	26.02	22.92	30.9605	19.4034	16.2456	13.747
5092	457.4	17.15		80	94.75	113.8	104.9	192.2	96.27	38.16	75.6	103.8	55.69	148.8	205.3	84.52	134	100	35.4	16.94	51.08	37.91	139.5	11.76	20.72	26.86	121.1	66.43	39.3	33.7	19.35	34.96	25.94	10.06	23.69	11.52	22.88	23.46	21.14	27.2499	18.8286	15.4822	12.2821
6349	1005	147.8		70	89.43	109.4	89.46	175.5	85.52	37.1	77.93	107	53.31	132.5	183.8	78.33	118.2	90.85	32.45	15.32	41.37	30.25	99.93	13.02	16.33	21.04	91.1	50.92	35.12	30.02	17.87	26.54	21.06	9.128	20.97	9.08	20.01	20.09	18.9	23.9878	14.5122	14.3723	9.91271
7799	447.9	161.7		60	78.92	96.25	77.8	160.4	74.48	38.86	79.55	106.3	54.62	116.1	159.3	75.78	114.2	93.49	30.4	13.79	36.32	22.98	94.39	11.65	14.71	16.86	77.15	38.89	30.2	26.08	15.66	21.62	14.59	8.289	18.62	8.135	16.98	17.74	16.68	20.2009	12.7673	13.3774	7.69446
4748	2252	238.4		50	69.68	80.28	68.71	145.5	66.14	39.99	75.89	102.8	50.55	106.4	137.4	67.14	79.43	86.54	26.61	12.44	31.11	16.07	82.35	8.905	11.98	14.68	67.31	33.6	24.73	22.04	14.65	17.25	12.34	7.498	15.64	6.834	14.06	15.72	14.3	16.8295	13.8228	11.3709	6.76813
5130	688.7	201.7		40	58.58	66.51	56.74	126.1	57.12	37.62	70.21	95.57	45.02	87.66	115.8	56.45	56.05	74	22.44	10.19	23.92	12.91	66.55	8.327	9.267	12.62	56.6	28.83	20.56	18.15	12.31	11.44	8.496	6.838	13.29	5.039	11.21	13.07	12.79	13.2178	9.38117	10.5384	6.34052
5270	540.3	150		30	45.76	51.8	44.66	102.2	45.69	32.96	59.48	82.95	37.85	69.42	92.66	43.95	45.86	59.95	18.43	8.395	16.3	8.897	45.2	5.869	6.598	9.466	41.82	22.56	16.28	14	10.23	9.627	6.884	6.188	10.96	3.548	8.457	10.96	12.31	9.90119	6.00754	9.61434	5.31886
6753	730.9	322.659		20	30.61	40.32	31.68	72.7	31.58	25.03	44.08	61.89	28.73	50.63	63.31	32	32.29	43.85	12.98	6.064	11.19	6.202	32.28	4.348	4.356	6.414	26.34	17.27	11.7	9.853	8.17	7.85	4.031	5.522	8.733	1.938	5.768	8.868	9.904	6.49755	5.94194	6.56099	4.39018
4841	2304	193.39		10	15.59	21.21	16.08	37.3	19.45	11.74	25.75	33.79	14.73	28.39	32.72	16.06	18.13	25.86	7.242	3.558	5.984	3.251	19.16	2.165	1.872	3.746	14.84	9.037	7.137	5.621	6.099	3.661	0.7933	4.981	6.64	0.4094	3.128	6.482	7.174	3.28373	1.75355	5.15608	0.459373
7588	1370	133.327		0	-2.344	4.397	-2.924	-5.492	3.669	-6.508	0.2718	-1.463	-3.449	1.257	-0.6401	-2.435	2.341	2.066	0.9122	0.6481	0.8639	0.6172	3.671	-0.5306	-0.79	0.09996	-1.815	1.861	2.317	1.209	3.599	-0.3972	-1.523	4.41	4.556	-1.066	0.6002	4.079	4.975	0.120583	1.44611	3.78059	-0.108092
5663	604.2	159.104		-10	-23.51	-15.97	-26.65	-56.2	-14.3	-30.34	-31.05	-44.23	-26.26	-31.96	-35.63	-24.75	-17.72	-28.14	-6.221	-2.64	-4.887	-1.804	-12.15	-3.934	-3.53	-4.247	-19.24	-5.453	-2.501	-3.423	0.7965	-4.11	-3.805	3.865	2.547	-2.554	-1.914	1.813	2.877	-3.15242	-1.4389	1.28498	-1.7521
5129	628.8			-20	-47.77	-41.73	-57.31	-114.1	-35.64	-61.49	-67.66	-95.7	-55.04	-73.45	-74.97	-52.22	-39.63	-65.31	-13.77	-6.026	-11.07	-5.408	-29.82	-8.179	-6.59	-9.068	-34.97	-17.88	-7.66	-8.365	-2.288	-7.765	-6.198	3.388	0.5453	-3.909	-4.437	-1.191	1.213	-6.18925	-5.4692	0.0958236	-3.02079
4451	462.7			-30	-79.53	-74.38	-94.78	-178.8	-63.36	-98.28	-109.4	-150.7	-88.88	-126.3	-118.6	-84.34	-63.7	-111.3	-22.07	-9.974	-17.85	-8.628	-51.12	-12.61	-10.22	-13.65	-54.96	-27.07	-12.95	-13.39	-5.576	-16.63	-9.497	2.861	-1.426	-5.375	-6.809	-4.415	-0.5694	-9.22923	-6.05308	-1.94887	-4.88316
6017	453.3			-40	-113.9	-112.7	-138.4	-251.5	-96.27	-142.8	-155.6	-215.4	-130.9	-181.5	-166	-126.1	-100.5	-165.3	-30.58	-14.49	-23.09	-11.16	-72.88	-18.06	-13.5	-20.86	-72.72	-46.89	-18.6	-18.75	-9.525	-17.87	-10.75	2.332	-3.316	-6.727	-9.568	-6.393	-2.103	-12.3191	-7.01676	-3.27322	-4.82582
				-50	-162.6	-160.5	-194.3	-328.7	-133.6	-194.7	-211.6	-286.1	-177.3	-249.4	-216	-168.8	-133.7	-222.8	-39.04	-19.33	-33.15	-15.36	-87.05	-24.74	-18.97	-25.1	-96.98	-54.79	-24.28	-24.27	-13.51	-24.65	-12.27	1.865	-5.26	-8.398	-11.83	-10.3	-4.289	-15.4245	-10.0649	-4.60427	-6.1035
				-60	-209.4	-214.9	-263	-407.5	-190.4	-249.5	-265.6	-358.3	-226.1	-328.9	-277.5	-226.3	-181.5	-293.8	-49	-24.21	-45.34	-18.96	-117.3	-31.98	-24.86	-33.01	-140.1	-75.52	-30.48	-30.84	-18.51	-34.63	-15.06	1.245	-7.051	-9.443	-14.52	-14.56	-6.283	-18.4801	-12.1395	-6.06537	-7.72597
				-70	-263.5	-278.4	-339.8	-500	-247.3	-309.7	-330.5	-435.9	-283	-425.4	-348.9	-287.6	-237.1	-352.7	-57.9	-29.19	-49.93	-25.16	-139	-40.39	-31.54	-44.16	-157.1	-88.88	-37.92	-38.26	-23.13	-33.27	-15.89	0.5525	-8.793	-11.23	-16.85	-17.28	-9.366	-21.7331	-14.9178	-7.61065	-9.53817
				-80	-331.1	-347.1	-426.8	-588.5	-308	-369.2	-394.6	-515.1	-346.3	-527	-419.7	-353.6	-306.1	-440.2	-69.37	-34.62	-57.12	-30.7	-162.4	-50.15	-38.1	-62.6	-166.4	-111	-44.45	-45.17	-28.69	-42.41	-19.4	0.03246	-10.63	-13.09	-19.34	-17.48	-10.72	-25.1729	-16.317	-10.4078	-11.2847
				-90	-402.3	-428.7	-530.7	-686.1	-383.9	-442.5	-465.8	-589.9	-417.3	-642.7	-488.9	-427.6	-380.8	-511.1	-79.19	-40.71	-87.59	-34.93	-189.5	-58.57	-44.98	-60.96	-185.8	-115.1	-52.12	-53.99	-36.93	-60.02	-22.3	-0.9776	-12.64	-14.67	-21.86	-25.49	-11.67	-28.2303	-19.49	-12.3084	-12.4137
				-100	-483.7	-509.2	-634.9	-779.9	-474.8	-513	-527	-675.3	-484.1	-758.8	-566.3	-512.9	-445.1	-601.7	-89.88	-45.74	-100.5	-44.79	-225.2	-68.87	-54.03	-73.09	-230.4	-137	-60.42	-62.88	-46.27	-45.33	-24.83	-1.715	-14.78	-16.17	-23.84	-20.17	-15	-32.2659	-19.339	-13.3327	-15.9104
Fig. 1e			Fig. 1e
Conductance at -100mV			Vm (mV)	membrane current (pA) -NPPB														membrane current (pA) +NPPB
-NPPB	+NPPB		100	38.7	20.3	60.01	42.73	153.3	10.98	36.37	31.49	167.6	78.87	50.19	43.12	22.67	33.69	39.23	25.14	46.06	11.17	29.23
898.8	615		90	36.94	18.9	51.44	45.34	145.3	11.58	29.81	28.1	141.1	81.85	44.68	38.06	21.46	35.47	35.29	23.46	38.05	10.03	23.68
457.4	538.4		80	35.4	16.94	51.08	37.91	139.5	11.76	20.72	26.86	121.1	66.43	39.3	33.7	19.35	34.96	32.22	22.32	32.1	8.889	19.69
1005	302.6		70	32.45	15.32	41.37	30.25	99.93	13.02	16.33	21.04	91.1	50.92	35.12	30.02	17.87	26.54	28.22	22.51	26.71	8.029	17.05
447.9	314.5		60	30.4	13.79	36.32	22.98	94.39	11.65	14.71	16.86	77.15	38.89	30.2	26.08	15.66	21.62	24.76	18.62	23.27	5.056	14.39
2252	193.8		50	26.61	12.44	31.11	16.07	82.35	8.905	11.98	14.68	67.31	33.6	24.73	22.04	14.65	17.25	21.33	16.14	17.38	5.021	10.87
688.7			40	22.44	10.19	23.92	12.91	66.55	8.327	9.267	12.62	56.6	28.83	20.56	18.15	12.31	11.44	18.09	13.97	13.95	3.444	8.914
540.3			30	18.43	8.395	16.3	8.897	45.2	5.869	6.598	9.466	41.82	22.56	16.28	14	10.23	9.627	14.83	11	10.2	2.734	6.502
730.9			20	12.98	6.064	11.19	6.202	32.28	4.348	4.356	6.414	26.34	17.27	11.7	9.853	8.17	7.85	11.32	7.69	7.579	1.572	4.103
2304			10	7.242	3.558	5.984	3.251	19.16	2.165	1.872	3.746	14.84	9.037	7.137	5.621	6.099	3.661	7.663	4.217	4.748	0.935	2.133
1370			0	0.9122	0.6481	0.8639	0.6172	3.671	-0.5306	-0.79	0.09996	-1.815	1.861	2.317	1.209	3.599	-0.3972	3.807	0.9096	2.451	-0.06666	0.1907
604.2			-10	-6.221	-2.64	-4.887	-1.804	-12.15	-3.934	-3.53	-4.247	-19.24	-5.453	-2.501	-3.423	0.7965	-4.11	-0.2246	-2.967	-0.1741	-1.104	-1.52
628.8			-20	-13.77	-6.026	-11.07	-5.408	-29.82	-8.179	-6.59	-9.068	-34.97	-17.88	-7.66	-8.365	-2.288	-7.765	-4.969	-7.285	-2.348	-2.332	-3.204
462.7			-30	-22.07	-9.974	-17.85	-8.628	-51.12	-12.61	-10.22	-13.65	-54.96	-27.07	-12.95	-13.39	-5.576	-16.63	-9.926	-12.24	-5.275	-3.414	-4.936
453.3			-40	-30.58	-14.49	-23.09	-11.16	-72.88	-18.06	-13.5	-20.86	-72.72	-46.89	-18.6	-18.75	-9.525	-17.87	-15.22	-16.27	-9.246	-4.327	-6.496
			-50	-39.04	-19.33	-33.15	-15.36	-87.05	-24.74	-18.97	-25.1	-96.98	-54.79	-24.28	-24.27	-13.51	-24.65	-21.68	-21.86	-10.15	-4.239	-8.099
			-60	-49	-24.21	-45.34	-18.96	-117.3	-31.98	-24.86	-33.01	-140.1	-75.52	-30.48	-30.84	-18.51	-34.63	-27.58	-27.67	-12.4	-3.84	-9.959
			-70	-57.9	-29.19	-49.93	-25.16	-139	-40.39	-31.54	-44.16	-157.1	-88.88	-37.92	-38.26	-23.13	-33.27	-35.54	-33.21	-13.87	-6.339	-11.72
			-80	-69.37	-34.62	-57.12	-30.7	-162.4	-50.15	-38.1	-62.6	-166.4	-111	-44.45	-45.17	-28.69	-42.41	-43.19	-39.84	-17.05	-7.178	-13.89
			-90	-79.19	-40.71	-87.59	-34.93	-189.5	-58.57	-44.98	-60.96	-185.8	-115.1	-52.12	-53.99	-36.93	-60.02	-51.5	-47.91	-25.3	-8.922	-16.6
			-100	-89.88	-45.74	-100.5	-44.79	-225.2	-68.87	-54.03	-73.09	-230.4	-137	-60.42	-62.88	-46.27	-45.33	-61.5	-53.84	-30.26	-31.45	-19.38
Fig. 1f
viability (a.u.)
Control	NPPB
1.0279	0.7715
1.0802	0.7717
0.7441	0.625
1.0977	0.7482
0.8022	0.8248
0.956	0.797
1.3613	1.0424
0.9576	0.8008
0.9725	0.7482

## Sheet: Fig. 2
Fig. 2a
% lysis
	Stage I										Stage II												Stage III											Stage IV						Stage V
Time (minutes)	Replicates										Replicates												Replicates											Replicates						Replicates
0	0	0	0	0	0	0	0	0	0	0	0	0	0	0	0	0	0	0	0	0	0	0	0	0	0	0	0	0	0	0	0	0	0	0	0	0	0	0	0	0	0	0	0	0	0
15	60.53	38.1	12.58	42.94	17.74	26.92	29.94				26.76	9.09	20,,0	32.76	15.47	21.84	13.33	20.99	4.6	18.33	13.04	3.66	-1.94	4.05	5.56	0.98	1.61	2.35	20.83	10.81	3.45	7.38	2.29	5	17.97	6.74	11.111	6.15	6		2.94	8.29	2.52	1.18	1.61
30	63.16	42.86	23.4	57.65	33.87	39.42	42.37				32.39	18.18	32	50	21.51	11.49	27.5	28.4	26.58	26.22	20	16.46	4.85	2.7	4.44	14.63	8.06	23.53	32.29	33.78	8.62	14.77	6.87	8.83	4.69	15.73	20.83	8.46	10		7.35	2.01	3.77	1.18	2.01
60	76.84	74.29	39.74	64.71	53.23	60.58	58.76	68.48	68.91	83.77	35.21	41.82	31.2	49.14	32.83	41.38	40	33.95	39.87	29.7	31.3	27.44	8.25	9.46	8.89	15.61	8.06	37.65	33.85	43.24	10.34	16.78	21.37	9.33	1.56	29.21	33.33	15.38	16	1.08	1.47	8.29	10.69	5.88	4.42
Fig. 2a
% lysis at 60 min
Stage I		Stage II		Stage III		Stage IV		Stage V
- NPPB	+NPPB	- NPPB	+NPPB	- NPPB	+NPPB	- NPPB	+NPPB	- NPPB	+NPPB
68.91	0	35.21	8.45	8.25	12.62	9.33	0	1.08	3.23
83.77	23.19	41.82	5.45	9.46	2.7	1.56	0	1.47	1.47
68.46	6.06	31.2	0.8	8.89	8.89	29.21	-2.25	8.29	2.01
		49.14	11.21	15.61	-5.85	33.33	5.56	10.69	6.92
		32.8	2.64	8.06	1.61	15.38	4.62	5.88	2.35
		40	4.17	37.65	-4.71	16		4.42	-3.61
		33.95	3.09	33.85	3.65
		29.7	1.62	43.24	6.76
		31.3	8.7	16.78	-0.67
		27.44	4.27	21.37	-3.82
		41.38	1.15	10.34	-8.62
		39.87	6.96	18.84	7.73
Fig. 2b
% lysis
	Stage I						Stage II						Stage III						Stage IV				Stage V
Time (minutes)	Replicates						Replicates						Replicates						Replicates				Replicates
0	0	0	0	0	0	0	0	0	0	0	0	0	0	0	0	0	0	0	0	0	0	0	0	0	0	0
15	15.09	39.66	53.23				5.7	10.45	6.47	31.4	9.09	10.47	10.88	6.54	16	15.82	14.29	15.26	8.22	14.04	10.53	11.38	0.78	5.37	4.4	5.84
30	41.51	58.62	56.45				23.42	13.43	12.94	33.88	27.27	36.05	13.61	9.8	17.14	15.82	20.41	29.72	21.92	15.79	10.53	19.51	5.47	6.04	6.92	5.84
60	71.7	65.52	72.58	83.77	70	71.52	51.9	25.37	32.84	33.88	60	52.91	23.13	24.84	29.14	27.85	28.57	42.17	26.03	28.07	30.26	19.51	7.03	6.04	9.43	12.41
Fig. 2b
% lysis at 60 min
Stage I		Stage II		Stage III		Stage IV		Stage V
- NPPB	+NPPB	- NPPB	+NPPB	- NPPB	+NPPB	- NPPB	+NPPB	- NPPB	+NPPB
83.77	15.07	51.9	1.27	23.13	6.8	26.03	1.37	7.03	0
70	8.57	25.37	4.48	24.84	2.61	28.07	7.02	6.04	2.68
71.52	4.85	32.84	0	29.14	0	30.26	2.63	9.43	9.43
		33.88	0	27.85	5.7	19.51	0	12.41	0
		60	5.45	28.57	0
		52.91	5.81	42.17	5.62
Fig. 2c
% lysis
	Stage I					Stage II						Stage III						Stage IV				Stage V
Time (minutes)	Replicates					Replicates						Replicates						Replicates				Replicates
0	0	0	0	0	0	0	0	0	0	0	0	0	0	0	0	0	0	0	0	0	0	0	0	0	0
15	39.66	27.42				11.39	7.58	17.14	14.04	5.88	36.22	16.9	12.16	2.62	2.01	18.27	24.37	15.07	9.26	5.97	12.8	6.11	0.65	5.33	0.72
30	58.62	53.23				19.62	15.15	33.33	35.09	47.06	39.29	23.94	15.54	22.51	12.08	23.08	27.73	23.09	18.52	7.46	20	9.16	1.3	5.33	8.7
60	65.52	77.42	85.51	69.29	73.94	75.32	39.39	44.75	47.37	62.75	63.27	29.58	23.65	25.13	43.62	38.46	42.44	36.99	27.78	32.84	20	9.92	7.14	12	15.22
Fig. 2c
% lysis at 60 min
Stage I		Stage II		Stage III		Stage IV		Stage V
- NPPB	+NPPB	- NPPB	+NPPB	- NPPB	+NPPB	- NPPB	+NPPB	- NPPB	+NPPB
85.51	19.13	75.32	6.96	29.58	3.52	36.99	1.37	9.92	0
69.29	0	39.39	0	23.65	0	27.78	3.7	7.14	0
73.94	20.61	44.75	4.29	25.13	2.09	32.84	1.49	12	2.67
		47.37	0	43.62	2.01	20	4.8	15.22	7.25
		62.75	1.96	38.46	9.62
		63.27	8.16	42.44	4.2
Fig. 2d
Vm (mV)	Membrane Current (pA) Stage I																Membrane Current (pA) Stage II														Membrane Current (pA) stage III													Membrane Current (pA) Stage IV
100	144	79.67	37.84	37.15	32.69	82.61	59.37	46.81	19.77	37.15	22.38	27.91	108.7	26.86	30.41	33.94	38.7	20.3	60.01	42.73	153.3	10.98	36.37	31.49	167.6	78.87	50.19	43.12	22.67	33.69	43.44	211	10.59	27.84	83.75	26.08	45.27	15.39	20.6	37.83	37.8204	7.007	47.6294	13.31	47.02	20.9	34.57	41.73	27.2
90	129.4	74.18	33.31	30.5	36.32	74.18	56.47	41	16.67	31.86	21.5	23.91	94.5	22.79	27.16	29.35	36.94	18.9	51.44	45.34	145.3	11.58	29.81	28.1	141.1	81.85	44.68	38.06	21.46	35.47	31.77	221	9.37	27.61	73.53	23.61	40.51	16.81	19.51	32.02	34.6416	6.023	56.6424	12.62	43.02	18.4	28.68	33.47	24.92
80	114	59.87	28.83	27.28	26.05	74.18	48.48	36.75	14.86	27.58	19.15	23.62	82.74	21.74	19.53	24.29	35.4	16.94	51.08	37.91	139.5	11.76	20.72	26.86	121.1	66.43	39.3	33.7	19.35	34.96	40.47	223.9	7.326	24.53	56.4	21.45	36.46	13.92	18.14	30.31	31.9271	5.337	49.7735	10.9	31.5	16.53	23.34	31.23	20.49
70	101.2	50.87	25.84	24.34	23.61	49.99	40.66	32.13	12.9	24.62	17.07	22.62	71.17	17.92	16.45	19.73	32.45	15.32	41.37	30.25	99.93	13.02	16.33	21.04	91.1	50.92	35.12	30.02	17.87	26.54	26.17	180.7	6.6	23.83	49.39	20.57	31.97	12.34	14.32	23.25	28.0724	4.933	34.474	9.033	25.82	14.67	22.56	33.33	17.38
60	86.73	42.43	20.34	21.38	20.25	55.69	38.22	26.97	10.46	21.3	15.42	20.12	59.12	15.62	12.86	16.1	30.4	13.79	36.32	22.98	94.39	11.65	14.71	16.86	77.15	38.89	30.2	26.08	15.66	21.62	21.52	154.7	5.321	20.62	35.4	16.84	27.97	10.78	12	20.79	24.3832	4.061	22.3986	7.777	20.72	11.52	14.97	36.9	14.54
50	71.58	36.64	17.47	18.68	17.04	45.32	31.88	22.92	8.875	18.64	12.33	17.14	49.77	12.12	10.03	12.1	26.61	12.44	31.11	16.07	82.35	8.905	11.98	14.68	67.31	33.6	24.73	22.04	14.65	17.25	12.47	113.8	4.858	17.23	26.82	13.26	20.57	9.527	9.487	17.19	21.3801	3.309	22.5318	6.403	17.52	10.21	14.83	26.54	11.78
40	57.78	29.75	14.68	15.5	13.63	40.01	26.72	19.3	7.317	15.55	10.35	14.4	38.11	10.16	7.347	8.534	22.44	10.19	23.92	12.91	66.55	8.327	9.267	12.62	56.6	28.83	20.56	18.15	12.31	11.44	10.35	90.68	3.712	15.64	20.09	11.22	19.98	7.622	8.328	13.95	17.6635	2.488	15.7281	5.126	14.79	7.933	10.95	18.56	9.134
30	42.37	21.54	10.82	11.88	10.99	33.82	19.17	14.31	5.423	12.05	8.275	13.49	28.71	6.457	5.206	4.679	18.43	8.395	16.3	8.897	45.2	5.869	6.598	9.466	41.82	22.56	16.28	14	10.23	9.627	6.826	65.98	3.214	12.72	14.52	8.284	14.64	5.309	6.356	10.47	13.9926	1.847	13.6414	4.317	11.15	6.317	8.975	13.68	6.548
20	28.1	15.63	6.715	9.06	7.822	17.03	13.88	9.772	3.432	8.971	5.756	9.679	17.19	2.819	0.6784	0.3908	12.98	6.064	11.19	6.202	32.28	4.348	4.356	6.414	26.34	17.27	11.7	9.853	8.17	7.85	4.768	38.35	1.948	9.146	9.795	6.454	9.888	2.601	4.33	7.268	10.2217	1.119	8.82174	2.692	7.738	4.697	6.948	7.535	4.313
10	13.44	9.004	2.248	4.829	4.509	7.742	7.952	4.9	1.26	5.061	3.174	5.553	4.772	-1.1	-3.103	-3.61	7.242	3.558	5.984	3.251	19.16	2.165	1.872	3.746	14.84	9.037	7.137	5.621	6.099	3.661	1.723	6.445	0.8274	4.88	5.049	4.289	6.544	-0.2796	2.256	3.387	5.91964	0.3793	3.29338	1.127	4.033	3.048	3.911	5.147	2.282
0	-0.6509	1.857	-2.218	0.5009	0.7818	-2.275	1.901	-0.05181	-1.135	0.8489	0.5631	1.478	-7.207	-5.954	-6.619	-8.01	0.9122	0.6481	0.8639	0.6172	3.671	-0.5306	-0.79	0.09996	-1.815	1.861	2.317	1.209	3.599	-0.3972	-1.156	-17.18	-0.4642	0.1425	0.456	1.94	1.111	-3.307	0.2697	0.1802	1.3811	-0.3466	-0.854995	-0.4791	0.1916	0.7676	1.398	1.516	-0.2004
-10	-15.49	-5.668	-8.108	-4.153	-3.217	-12.43	-4.251	-5.252	-3.873	-3.675	-2.216	-2.672	-18.98	-10.84	-11.16	-12.74	-6.221	-2.64	-4.887	-1.804	-12.15	-3.934	-3.53	-4.247	-19.24	-5.453	-2.501	-3.423	0.7965	-4.11	-4.691	-39.02	-2.16	-5.108	-4.394	-1.171	-4.2	-6.905	-1.95	-3.599	-3.53248	-1.063	-5.90713	-2.26	-4.663	-1.177	-1.187	-1.45	-2.638
-20	-30.25	-13	-14.03	-9.818	-7.348	-20.26	-11.03	-10.61	-6.816	-8.68	-5.167	-6.665	-32.6	-16.66	-15.77	-18.69	-13.77	-6.026	-11.07	-5.408	-29.82	-8.179	-6.59	-9.068	-34.97	-17.88	-7.66	-8.365	-2.288	-7.765	-10.24	-68.09	-4.016	-11.5	-9.217	-4.896	-9.66	-10.59	-4.598	-7.481	-9.36244	-1.774	-11.0968	-4.179	-11.41	-3.745	-4.612	-4.327	-5.257
-30	-45.84	-21.86	-20.81	-16.27	-12.15	-32.18	-17.55	-16.3	-10.22	-14.48	-8.542	-14.28	-44.92	-23.4	-21.16	-24.38	-22.07	-9.974	-17.85	-8.628	-51.12	-12.61	-10.22	-13.65	-54.96	-27.07	-12.95	-13.39	-5.576	-16.63	-15.38	-100.1	-6.301	-18.59	-14.35	-7.897	-17.93	-14.35	-7.798	-11.7	-15.7198	-2.593	-18.2634	-6.118	-12.71	-6.534	-7.831	-8.674	-7.925
-40	-61.56	-29.38	-28.18	-22.63	-18.16	-43.25	-24.2	-22.51	-13.97	-20.93	-11.98	-17.01	-57.07	-30.34	-28.24	-30.45	-30.58	-14.49	-23.09	-11.16	-72.88	-18.06	-13.5	-20.86	-72.72	-46.89	-18.6	-18.75	-9.525	-17.87	-19.28	-123.5	-8.818	-27	-19.62	-12.66	-24.61	-18.66	-10.45	-16.05	-22.3187	-3.411	-21.8036	-8.389	-18.39	-9.481	-11.24	-11.05	-11.01
-50	-79.79	-38.89	-37.37	-30.17	-22.34	-60.47	-30.49	-29.34	-18.75	-27.41	-15.79	-23.74	-71.94	-38.25	-33.58	-37.51	-39.04	-19.33	-33.15	-15.36	-87.05	-24.74	-18.97	-25.1	-96.98	-54.79	-24.28	-24.27	-13.51	-24.65	-30.42	-159	-11.49	-36.16	-25.33	-16.25	-31.35	-23.08	-14.07	-20.95	-29.7771	-4.172	-32.5484	-11.29	-25.55	-12.53	-14.9	-14.35	-14.58
-60	-96.09	-48.24	-47.75	-40.02	-28.52	-77.43	-36.68	-36.58	-22.56	-33.9	-19.93	-31.35	-87.32	-45.49	-39.47	-46.18	-49	-24.21	-45.34	-18.96	-117.3	-31.98	-24.86	-33.01	-140.1	-75.52	-30.48	-30.84	-18.51	-34.63	-34.73	-191.6	-15.16	-46.6	-31.43	-22.92	-40.73	-27.68	-18.97	-27.27	-37.8509	-5.382	-36.5252	-14.42	-31.58	-15.32	-18.73	-18.78	-18.42
-70	-121.2	-57.12	-57.17	-53.02	-35.78	-111.6	-46.74	-44.39	-27.16	-41.63	-24.69	-38.29	-100.1	-54.12	-48.22	-53.91	-57.9	-29.19	-49.93	-25.16	-139	-40.39	-31.54	-44.16	-157.1	-88.88	-37.92	-38.26	-23.13	-33.27	-43.99	-221.2	-19.03	-59.68	-50.56	-28.23	-52.4	-33.04	-26.49	-33.86	-46.9092	-5.951	-47.037	-18.51	-38.05	-19.25	-29.11	-23.18	-22.16
-80	-146.6	-66.33	-63.19	-63.46	-42.59	-106.7	-67.46	-53.02	-33.65	-51.03	-30.02	-44.72	-117.3	-63.63	-62.31	-62.46	-69.37	-34.62	-57.12	-30.7	-162.4	-50.15	-38.1	-62.6	-166.4	-111	-44.45	-45.17	-28.69	-42.41	-51.49	-248.8	-24.65	-73.29	-49.68	-31.53	-65.78	-38.56	-32.2	-38.53	-56.9431	-6.923	-58.5631	-22.71	-43.71	-22.75	-40.94	-29.89	-26.8
-90	-155	-80.52	-90.05	-76.18	-51.32	-137.4	-88.94	-61.78	-39.94	-60.56	-35.86	-52.98	-140.5	-73.02	-68.85	-73.91	-79.19	-40.71	-87.59	-34.93	-189.5	-58.57	-44.98	-60.96	-185.8	-115.1	-52.12	-53.99	-36.93	-60.02	-61.1	-290.9	-32.2	-87.2	-61.77	-41.26	-72.05	-43.78	-37.5	-47.26	-67.3233	-7.974	-59.9707	-26.77	-46.85	-28.3	-40.14	-36.74	-32.59
-100	-184	-103.1	-129.2	-91.53	-63.76	-147.6	-101	-72.17	-46.56	-70.64	-42.04	-66.76	-164.3	-86.13	-79.36	-84.19	-89.88	-45.74	-100.5	-44.79	-225.2	-68.87	-54.03	-73.09	-230.4	-137	-60.42	-62.88	-46.27	-45.33	-67.25	-300.2	-40.67	-100.5	-90.91	-49.68	-100.8	-48.56	-48.56	-56.26	-83.7806	-9.145	-87.8792	-32.18	-63.69	-32.61	-47.84	-43.09	-37.96
Fig. 2d
Membrane conductance at -100mV (pS)
Stage I		Stage II		Stage III		Stage IV		Stage V
- NPPB	+NPPB	- NPPB	+NPPB	- NPPB	+NPPB	- NPPB	+NPPB	- NPPB	+NPPB
1840	813.2	898.8	615	672.5	250.8	321.8	174.1	754.4	311.2
1031	342.8	457.4	538.4	3002	95.36	636.9	307.1	652.4	343.9
1292	336.2	1005	302.6	406.7	309.4	326.1	227.2	205.8	131.4
915.3	437.2	447.9	314.5	1005	310.108	478.4		654.1	47.96
637.6		2252	193.8	909.1		430.9		398.6	117.9
1476		688.7		496.8		379.6		473.5
1010		540.3		1008		587.6		337.4
721.7		730.9		485.6		725.9		467.2
465.6		2304		485.6		416.176		405.7
706.4		1370		562.6		1999.9		379.291
420.4		604.2		837.806		82.18		452.74
667.6		628.8		91.45		1208		286.1
1643		462.7		878.792		936.244		396.8
861.3		453.3				583.6		227.9
793.6								284.5
841.9								306.2
[truncated: 24 more columns]

## Sheet: Fig. 3
Fig. 3a
% lysis at 60 min
Control	NPPB	H89	H89 + NPPB	KT5720	KT5720 + NPPB
27.44	4.27	17.09	0	15.91	1.14
32.83	2.64	10.19	3.4	25.48	0.96
41.38	1.15	9.41	0	11.42	0
39.87	6.96	14.84	2.78
35.29	2.35
30.34	7.74
30.28	0
Fig. 3b
% lysis at 60 min
Control	NPPB	8Br-cAMP	8Br-cAMP + NPPB
27.44	4.27	35.58	0
35.29	2.35	41.11	3.33
30.28	0	42.5	9.38
Fig. 3c
% lysis at 60 min
Control	NPPB	pHLpfpkar + Pyri - 8Br-cAMP	pHLpfpkar + Pyri - 8Br-cAMP + NPPB	pHLpfpkar - Pyri - 8Br-cAMP	pHLpfpkar - Pyri - 8Br-cAMP + NPPB	pHLpfpkar + Pyri + 8Br-cAMP	pHLpfpkar + Pyri + 8Br-cAMP + NPPB
49.14	11.21	21.11	0	35.9	10.26	45.63	1.25
32.83	2.64	8.75	1.88	46.02	0.57	41.13	2.84
40	4.17	21.89	0	40.85	4.93	46.15	3.85
33.95	3.09	16.39	0	43.54	9.52
29.7	1.62
31.3	8.7
27.44	4.27
41.38	1.15
39.87	6.96
43.48	2.17
Fig. 3d
% lysis at 60 min
Control	NPPB	8Br-cAMP	8Br-cAMP + NPPB
1.08	3.23	40.13	10.51
1.47	1.47	28.63	0
8.29	2.01	29.87	0
10.69	6.92
5.88	2.35
4.42	0
Fig. 3e
% lysis at 60 min
Control	NPPB	Sildenafil	Sildenafil + NPPB	Tadalafil	Tadalafil + NPPB
10.44	0.56	44.82	5.73	51.32	3.95
5.73	4.78	48.43	10.69	46.31	0
4.61	2.63	28.41	0	32.5	0
7.97	1.81
6.38	4.26
Fig. 3f
% lysis at 60 min
Control	NPPB	PDE d-	PDE d- + NPPB
1.08	3.23	61.96	2.17
1.47	1.47	63.83	2.13
8.29	2.01	40.51	13.92
10.69	6.92
5.88	2.35
4.42	0

## Sheet: Fig. 4
Fig. 4b
MFI of Fluo-DHA
non infected	non infected + Fluo-DHA	infected	infected + Fluo-DHA
29	92	88	4982
10	70	11	4705
96	31	28	4541
Fig. 4c
MFI of Fluo-DHA
Fluo-DHA	HPA-NBD	DHA	Fluo-DHA + DHA
2350	191	414	1136
3097	101	898	939
4066	83	167	711
Fig. 4d
MFI of Fluo-DHA
Control	NPPB	Furosemide
4189	2360	1903
3219	2207	2106
2234	1679	1780
4012	1204	1209
3570	1183	1027
Fig. 4f
MFI of Fluo-DHA
Stade II	Stade II + NPPB	Stade III	Stade III + NPPB	Stade IV	Stade IV + NPPB	Stade V	Stade V + NPPB
2340	1109	1289	1003	865	774	1233	1138
2506	1208	1156	987	953	873	995	1066
3880	980	1231	934	1207	1077	1220	1004
4309	1090	3023	1345			876	772
5096	1508	2455	1499			884	806
1507	1098	3567	1502			940	821
1607	1005					992	995
2730	1200
1563	1079
2844	994
2861	1230
Fig. 4g
MFI of Fluo-DHA
Control	NPPB	H89	KT5720
4909	2102	2568	2077
4301	2307	2799	2130
4406	2001	2318	1804
4503	1145	2066
4408	2002
4176	1987
Fig. 4h
MFI of Fluo-DHA
Control	pHLpfpkar + Pyri - 8Br-cAMP	pHLpfpkar - Pyri - 8Br-cAMP	pHLpfpkar + Pyri + 8Br-cAMP
4129	1902	4788	3982
4010	2270	4511	4105
3496	1301	3128	3844
3603	1853	4052	3350
	2346	3503	2960
Fig. 4e			Fig. 4e
Fluo-DHA viability (a.u.)			Artemisinin viability (a.u.)
- NPPB	+NPPB		- NPPB	+NPPB
1	1.4729		1	1.61044
1	1.5584		1	1.3743
1	1.1864		1	1.6786
1	0.9682		1	0.91
1	1.0085		1	1.0611
1	1.2903		1	1.1779
1	1.2114
Fig. 4i
MFI of Fluo-DHA
Control	Tadalafil 10uM	Tadalafil 30uM	Tadalafil 100uM
3085	3112	3166	3485
1309	2583	3982	4599
2055	3152	3086	3267
1153	5859	6099	6042
1233	3122	4003	5874
2085	2955	4033	4112
2196	3482	5934	6703
Fig. 4j
% gamate egress inhibition
Tadalafil	Artemisinin	Tadalafil + Artemisinin
0	13.46	69.23
37.8	32	74.2
22	32	53
19.04	31.74	59.84
6.34	31.74	46.5

## Sheet: Sup. Fig. S1
Sup. Fig. S1a
Conductance at -100mV
Trophozoites	Gametocytes	Uninfected RBCs
4837	898.8	248.3
5092	457.4	17.15
6349	1005	147.8
7799	447.9	161.7
4748	2252	238.4
5130	688.7	201.7
5270	540.3	150
6753	730.9	322.659
4841	2304	193.39
7588	1370	133.327
5663	604.2	159.104
5129	628.8
4451	462.7
6017	453.3
Sup. Fig. S1b
Conductance at -100mV
-NPPB	+NPPB
898.8	615
457.4	538.4
1005	302.6
447.9	314.5
2252	193.8
688.7
540.3
730.9
2304
1370
604.2
628.8
462.7
453.3
Sup. Fig. S1c
gametocytes (%)
	-NPPB						+NPPB
Days post NPPB treatment	Replicates						Replicates
3	96.52	108.3	95.24	98.25	96.75	104.96	76.4	69.96	80.07	98.34	78.97	72.14
5	97.52	100.94	97.61	94.84	96.46	95.92	75.95	85.44	68.42	84.6	75.6	70.19
7	93.97	96.9	99.38	86.27	103.27	97.03	78.05	76.14	79.26	86.99	81.28	80.9

## Sheet: Sup. Fig. S2
Sup. Fig. S2a
	Stage I	Stage II	Stage III	Stage IV	Stage V
	1.19	0.71	2.06	0.6	1.86
	3.45	0.55	0.74	0.64	0.68
	1.65	1.25	0.9	0.89	0.796
		1.16	2.05	0.72	3.18
		1.325	0.62	1.3	0.85
		1.2	0.85	0.5	2.49
		1.62	1.92
		4.31	0.74
		1.15	1.49
		1.64	2.62
		0.87	0.58
		3.16	2.07
		1.57875
	stage I	stage II	stage III	stage IV	stage V
Average	2.09667	1.57875	1.38667	0.775	1.64267
Range	1,19 - 3,45	0,55 - 4,31	0,58 - 2,07	0,5 - 1,3	0,68 - 3,18
n	3	13	12	6	6
Sup. Fig. S2c
	Membrane Current (pA) Stage I
Vm (mV)	-NPPB																+NPPB
100	144	79.67	37.84	37.15	32.69	82.61	59.37	46.81	19.77	37.15	22.38	27.91	108.7	26.86	30.41	33.94	58.29	20.27	20.99	31.78
90	129.4	74.18	33.31	30.5	36.32	74.18	56.47	41	16.67	31.86	21.5	23.91	94.5	22.79	27.16	29.35	45.45	15.3	17.38	25.89
80	114	59.87	28.83	27.28	26.05	74.18	48.48	36.75	14.86	27.58	19.15	23.62	82.74	21.74	19.53	24.29	43.45	12.71	15.75	22.02
70	101.2	50.87	25.84	24.34	23.61	49.99	40.66	32.13	12.9	24.62	17.07	22.62	71.17	17.92	16.45	19.73	34.95	12.88	10.08	18.1
60	86.73	42.43	20.34	21.38	20.25	55.69	38.22	26.97	10.46	21.3	15.42	20.12	59.12	15.62	12.86	16.1	29.41	9.744	7.367	14.34
50	71.58	36.64	17.47	18.68	17.04	45.32	31.88	22.92	8.875	18.64	12.33	17.14	49.77	12.12	10.03	12.1	24.2	7.141	5.035	10.14
40	57.78	29.75	14.68	15.5	13.63	40.01	26.72	19.3	7.317	15.55	10.35	14.4	38.11	10.16	7.347	8.534	18.04	4.467	1.68	6.106
30	42.37	21.54	10.82	11.88	10.99	33.82	19.17	14.31	5.423	12.05	8.275	13.49	28.71	6.457	5.206	4.679	12.08	2.263	-0.1275	2.993
20	28.1	15.63	6.715	9.06	7.822	17.03	13.88	9.772	3.432	8.971	5.756	9.679	17.19	2.819	0.6784	0.3908	6.322	0.3617	-2.898	-0.5637
10	13.44	9.004	2.248	4.829	4.509	7.742	7.952	4.9	1.26	5.061	3.174	5.553	4.772	-1.1	-3.103	-3.61	2.012	-1.831	-4.772	-4.13
0	-0.6509	1.857	-2.218	0.5009	0.7818	-2.275	1.901	-0.05181	-1.135	0.8489	0.5631	1.478	-7.207	-5.954	-6.619	-8.01	-3.926	-3.227	-6.691	-7.263
-10	-15.49	-5.668	-8.108	-4.153	-3.217	-12.43	-4.251	-5.252	-3.873	-3.675	-2.216	-2.672	-18.98	-10.84	-11.16	-12.74	-9.893	-5.901	-9.007	-10.66
-20	-30.25	-13	-14.03	-9.818	-7.348	-20.26	-11.03	-10.61	-6.816	-8.68	-5.167	-6.665	-32.6	-16.66	-15.77	-18.69	-16.13	-7.559	-11.03	-13.45
-30	-45.84	-21.86	-20.81	-16.27	-12.15	-32.18	-17.55	-16.3	-10.22	-14.48	-8.542	-14.28	-44.92	-23.4	-21.16	-24.38	-22.33	-10.25	-13.59	-16.83
-40	-61.56	-29.38	-28.18	-22.63	-18.16	-43.25	-24.2	-22.51	-13.97	-20.93	-11.98	-17.01	-57.07	-30.34	-28.24	-30.45	-28.16	-11.8	-15.18	-20.32
-50	-79.79	-38.89	-37.37	-30.17	-22.34	-60.47	-30.49	-29.34	-18.75	-27.41	-15.79	-23.74	-71.94	-38.25	-33.58	-37.51	-36.4	-14.7	-18.14	-23.46
-60	-96.09	-48.24	-47.75	-40.02	-28.52	-77.43	-36.68	-36.58	-22.56	-33.9	-19.93	-31.35	-87.32	-45.49	-39.47	-46.18	-43.19	-18.22	-20.81	-26.95
-70	-121.2	-57.12	-57.17	-53.02	-35.78	-111.6	-46.74	-44.39	-27.16	-41.63	-24.69	-38.29	-100.1	-54.12	-48.22	-53.91	-50.42	-21.98	-24.06	-30.45
-80	-146.6	-66.33	-63.19	-63.46	-42.59	-106.7	-67.46	-53.02	-33.65	-51.03	-30.02	-44.72	-117.3	-63.63	-62.31	-62.46	-56.56	-23.56	-27.61	-34.24
-90	-155	-80.52	-90.05	-76.18	-51.32	-137.4	-88.94	-61.78	-39.94	-60.56	-35.86	-52.98	-140.5	-73.02	-68.85	-73.91	-69.84	-31.41	-30.98	-38.22
-100	-184	-103.1	-129.2	-91.53	-63.76	-147.6	-101	-72.17	-46.56	-70.64	-42.04	-66.76	-164.3	-86.13	-79.36	-84.19	-81.32	-34.28	-33.62	-43.72
	Membrane Current (pA) Stage II
Vm (mV)	-NPPB														+NPPB
100	38.7	20.3	60.01	42.73	153.3	10.98	36.37	31.49	167.6	78.87	50.19	43.12	22.67	33.69	39.23	25.14	46.06	11.17	29.23
90	36.94	18.9	51.44	45.34	145.3	11.58	29.81	28.1	141.1	81.85	44.68	38.06	21.46	35.47	35.29	23.46	38.05	10.03	23.68
80	35.4	16.94	51.08	37.91	139.5	11.76	20.72	26.86	121.1	66.43	39.3	33.7	19.35	34.96	32.22	22.32	32.1	8.889	19.69
70	32.45	15.32	41.37	30.25	99.93	13.02	16.33	21.04	91.1	50.92	35.12	30.02	17.87	26.54	28.22	22.51	26.71	8.029	17.05
60	30.4	13.79	36.32	22.98	94.39	11.65	14.71	16.86	77.15	38.89	30.2	26.08	15.66	21.62	24.76	18.62	23.27	5.056	14.39
50	26.61	12.44	31.11	16.07	82.35	8.905	11.98	14.68	67.31	33.6	24.73	22.04	14.65	17.25	21.33	16.14	17.38	5.021	10.87
40	22.44	10.19	23.92	12.91	66.55	8.327	9.267	12.62	56.6	28.83	20.56	18.15	12.31	11.44	18.09	13.97	13.95	3.444	8.914
30	18.43	8.395	16.3	8.897	45.2	5.869	6.598	9.466	41.82	22.56	16.28	14	10.23	9.627	14.83	11	10.2	2.734	6.502
20	12.98	6.064	11.19	6.202	32.28	4.348	4.356	6.414	26.34	17.27	11.7	9.853	8.17	7.85	11.32	7.69	7.579	1.572	4.103
10	7.242	3.558	5.984	3.251	19.16	2.165	1.872	3.746	14.84	9.037	7.137	5.621	6.099	3.661	7.663	4.217	4.748	0.935	2.133
0	0.9122	0.6481	0.8639	0.6172	3.671	-0.5306	-0.79	0.09996	-1.815	1.861	2.317	1.209	3.599	-0.3972	3.807	0.9096	2.451	-0.06666	0.1907
-10	-6.221	-2.64	-4.887	-1.804	-12.15	-3.934	-3.53	-4.247	-19.24	-5.453	-2.501	-3.423	0.7965	-4.11	-0.2246	-2.967	-0.1741	-1.104	-1.52
-20	-13.77	-6.026	-11.07	-5.408	-29.82	-8.179	-6.59	-9.068	-34.97	-17.88	-7.66	-8.365	-2.288	-7.765	-4.969	-7.285	-2.348	-2.332	-3.204
-30	-22.07	-9.974	-17.85	-8.628	-51.12	-12.61	-10.22	-13.65	-54.96	-27.07	-12.95	-13.39	-5.576	-16.63	-9.926	-12.24	-5.275	-3.414	-4.936
-40	-30.58	-14.49	-23.09	-11.16	-72.88	-18.06	-13.5	-20.86	-72.72	-46.89	-18.6	-18.75	-9.525	-17.87	-15.22	-16.27	-9.246	-4.327	-6.496
-50	-39.04	-19.33	-33.15	-15.36	-87.05	-24.74	-18.97	-25.1	-96.98	-54.79	-24.28	-24.27	-13.51	-24.65	-21.68	-21.86	-10.15	-4.239	-8.099
-60	-49	-24.21	-45.34	-18.96	-117.3	-31.98	-24.86	-33.01	-140.1	-75.52	-30.48	-30.84	-18.51	-34.63	-27.58	-27.67	-12.4	-3.84	-9.959
-70	-57.9	-29.19	-49.93	-25.16	-139	-40.39	-31.54	-44.16	-157.1	-88.88	-37.92	-38.26	-23.13	-33.27	-35.54	-33.21	-13.87	-6.339	-11.72
-80	-69.37	-34.62	-57.12	-30.7	-162.4	-50.15	-38.1	-62.6	-166.4	-111	-44.45	-45.17	-28.69	-42.41	-43.19	-39.84	-17.05	-7.178	-13.89
-90	-79.19	-40.71	-87.59	-34.93	-189.5	-58.57	-44.98	-60.96	-185.8	-115.1	-52.12	-53.99	-36.93	-60.02	-51.5	-47.91	-25.3	-8.922	-16.6
-100	-89.88	-45.74	-100.5	-44.79	-225.2	-68.87	-54.03	-73.09	-230.4	-137	-60.42	-62.88	-46.27	-45.33	-61.5	-53.84	-30.26	-31.45	-19.38
	Membrane Current (pA) stage III
Vm (mV)	-NPPB													+ NPPB
100	43.44	211	10.59	27.84	83.75	26.08	45.27	15.39	20.6	37.83	37.8204	7.007	47.6294	46.43	10.81	44.67	44.9221
90	31.77	221	9.37	27.61	73.53	23.61	40.51	16.81	19.51	32.02	34.6416	6.023	56.6424	32.64	9.177	38.56	37.7268
80	40.47	223.9	7.326	24.53	56.4	21.45	36.46	13.92	18.14	30.31	31.9271	5.337	49.7735	28.04	8.555	37.04	32.1667
70	26.17	180.7	6.6	23.83	49.39	20.57	31.97	12.34	14.32	23.25	28.0724	4.933	34.474	27.04	6.905	26.87	27.8602
60	21.52	154.7	5.321	20.62	35.4	16.84	27.97	10.78	12	20.79	24.3832	4.061	22.3986	21.14	6.048	25.64	23.5845
50	12.47	113.8	4.858	17.23	26.82	13.26	20.57	9.527	9.487	17.19	21.3801	3.309	22.5318	13.13	4.52	21.74	19.7668
40	10.35	90.68	3.712	15.64	20.09	11.22	19.98	7.622	8.328	13.95	17.6635	2.488	15.7281	10.05	3.56	20.53	14.6673
30	6.826	65.98	3.214	12.72	14.52	8.284	14.64	5.309	6.356	10.47	13.9926	1.847	13.6414	8.957	2.415	15.17	12.1334
20	4.768	38.35	1.948	9.146	9.795	6.454	9.888	2.601	4.33	7.268	10.2217	1.119	8.82174	5.03	1.683	10.43	8.69645
10	1.723	6.445	0.8274	4.88	5.049	4.289	6.544	-0.2796	2.256	3.387	5.91964	0.3793	3.29338	2.659	0.7382	4.681	5.69448
0	-1.156	-17.18	-0.4642	0.1425	0.456	1.94	1.111	-3.307	0.2697	0.1802	1.3811	-0.3466	-0.854995	-0.07037	-0.09359	2.072	3.09788
-10	-4.691	-39.02	-2.16	-5.108	-4.394	-1.171	-4.2	-6.905	-1.95	-3.599	-3.53248	-1.063	-5.90713	-2.144	-0.9396	-1.827	0.638632
-20	-10.24	-68.09	-4.016	-11.5	-9.217	-4.896	-9.66	-10.59	-4.598	-7.481	-9.36244	-1.774	-11.0968	-4.189	-1.565	-5.506	-1.61886
-30	-15.38	-100.1	-6.301	-18.59	-14.35	-7.897	-17.93	-14.35	-7.798	-11.7	-15.7198	-2.593	-18.2634	-6.327	-2.386	-9.973	-4.08991
-40	-19.28	-123.5	-8.818	-27	-19.62	-12.66	-24.61	-18.66	-10.45	-16.05	-22.3187	-3.411	-21.8036	-8.281	-3.2	-11.06	-6.57129
-50	-30.42	-159	-11.49	-36.16	-25.33	-16.25	-31.35	-23.08	-14.07	-20.95	-29.7771	-4.172	-32.5484	-11.23	-3.785	-14.93	-9.13799
-60	-34.73	-191.6	-15.16	-46.6	-31.43	-22.92	-40.73	-27.68	-18.97	-27.27	-37.8509	-5.382	-36.5252	-11.96	-4.759	-19.36	-12.4301
-70	-43.99	-221.2	-19.03	-59.68	-50.56	-28.23	-52.4	-33.04	-26.49	-33.86	-46.9092	-5.951	-47.037	-16.47	-5.743	-22.31	-15.5757
-80	-51.49	-248.8	-24.65	-73.29	-49.68	-31.53	-65.78	-38.56	-32.2	-38.53	-56.9431	-6.923	-58.5631	-19.04	-6.914	-23.19	-20.8377
-90	-61.1	-290.9	-32.2	-87.2	-61.77	-41.26	-72.05	-43.78	-37.5	-47.26	-67.3233	-7.974	-59.9707	-22.19	-8.375	-27.03	-25.1735
-100	-67.25	-300.2	-40.67	-100.5	-90.91	-49.68	-100.8	-48.56	-48.56	-56.26	-83.7806	-9.145	-87.8792	-25.08	-9.536	-30.94	-31.0108
	Membrane Current (pA) Stage IV
Vm (mV)	-NPPB														+NPPB
100	13.31	47.02	20.9	34.57	41.73	27.2	20.98	24.5	26.8616	61.2135	5.69	44.04	57.4606	46.83	16.98	21.53	31.87
90	12.62	43.02	18.4	28.68	33.47	24.92	18.42	21.21	22.8084	100.112	4.946	40.98	48.4065	34.56	13.93	18.38	27.79
80	10.9	31.5	16.53	23.34	31.23	20.49	16.84	22.7	20.853	94.2613	4.351	57.01	42.3546	32.32	12.35	15.7	23.5
70	9.033	25.82	14.67	22.56	33.33	17.38	15.12	15.63	18.7482	69.9884	3.768	56.47	35.5139	24.76	10.08	13.11	20.49
60	7.777	20.72	11.52	14.97	36.9	14.54	13.82	13.68	15.5332	58.5077	3.199	48.15	29.5003	20.62	8.581	10.52	16.94
50	6.403	17.52	10.21	14.83	26.54	11.78	10.92	8.768	12.1319	44.6131	2.675	47.02	22.3108	15.46	8.433	8.143	14.1
40	5.126	14.79	7.933	10.95	18.56	9.134	9.468	7.042	9.42255	31.6119	2.157	24.98	17.2759	13.76	6.288	6.021	11.17
30	4.317	11.15	6.317	8.975	13.68	6.548	6.757	3.555	7.23618	23.1874	1.597	16.74	10.8131	10	4.299	4.279	8.324
20	2.692	7.738	4.697	6.948	7.535	4.313	4.11	1.145	4.74475	14.8569	1.054	14.13	4.74455	7.172	2.92	2.456	5.8
10	1.127	4.033	3.048	3.911	5.147	2.282	0.4824	-1.651	2.29969	5.59238	0.444	5.451	-1.07404	4.043	1.838	0.587	3.63
0	-0.4791	0.1916	0.7676	1.398	1.516	-0.2004	-3.031	-5.19	-0.296134	-2.97976	-0.1703	-0.4682	-7.20127	1.584	0.6742	-1.133	1.292
-10	-2.26	-4.663	-1.177	-1.187	-1.45	-2.638	-6.878	-8.716	-3.08706	-12.9761	-0.8248	-6.185	-13.4645	-1.532	-0.5637	-2.89	-0.7207
-20	-4.179	-11.41	-3.745	-4.612	-4.327	-5.257	-10.98	-12.38	-6.03168	-28.7812	-1.418	-14.12	-19.7515	-4.827	-1.809	-4.89	-2.916
-30	-6.118	-12.71	-6.534	-7.831	-8.674	-7.925	-15.54	-16.94	-8.77074	-41.5645	-2.153	-18.71	-26.1924	-11.51	-2.355	-6.784	-5.01
-40	-8.389	-18.39	-9.481	-11.24	-11.05	-11.01	-21.03	-22.67	-12.0235	-51.5423	-2.86	-20.3	-34.6191	-16.82	-3.724	-8.667	-7.398
-50	-11.29	-25.55	-12.53	-14.9	-14.35	-14.58	-27.46	-27.03	-15.7385	-65.6203	-3.583	-28.71	-43.1162	-19.97	-4.774	-11.23	-9.664
-60	-14.42	-31.58	-15.32	-18.73	-18.78	-18.42	-32.11	-33.17	-19.7823	-80.8009	-4.246	-34.78	-51.4119	-23.76	-5.599	-13.79	-11.88
-70	-18.51	-38.05	-19.25	-29.11	-23.18	-22.16	-37.16	-41.32	-24.0088	-104.287	-4.883	-62.5	-59.8464	-32.99	-6.331	-18.83	-14.42
-80	-22.71	-43.71	-22.75	-40.94	-29.89	-26.8	-43.87	-49.73	-30.7711	-137.229	-5.858	-69.53	-67.7102	-37.15	-10.24	-21.36	-16.77
-90	-26.77	-46.85	-28.3	-40.14	-36.74	-32.59	-51.9	-62.67	-35.6368	-186.885	-6.807	-75.53	-81.6745	-67.12	-11.13	-27.38	-19.55
-100	-32.18	-63.69	-32.61	-47.84	-43.09	-37.96	-58.76	-72.59	-41.6176	-199.99	-8.218	-120.8	-93.6244	-58.36	-17.41	-30.71	-22.72
	Membrane Current (pA) Stage V
Vm (mV)	-NPPB																+NPPB
100	33.8	28.26	33.76	32.86	13.16	25.78	19.09	21.59	37.72	31.9585	28.2449	11.62	17.41	13.55	23.7	21.92	37.6	46.37	14.3	9.754	20.12
90	25.57	26.42	62.07	30.06	13.2	21.33	17.9	21.99	32.41	28.1617	26.9934	10.47	17.43	11.8	21.59	19.93	28.2	40.01	12.14	9.068	16.48
80	21.97	21.36	26.89	31.92	13.16	20	17.02	19.03	28.34	23.8167	28.0829	10.33	13.8	11.29	14.84	18.88	30.42	29.8	10.38	9.248	14.77
70	18.99	19.72	17.98	25.29	12.8	17.43	15.61	16.32	21.85	20.4824	23.2829	9.185	13.73	9.544	16.51	15.59	23.57	24.71	9.568	8.9	12.8
60	26.46	16.55	27.95	22.03	12.17	15.43	13.25	14.65	18.58	17.7145	20.1083	8.412	11.26	8.607	12.89	13.52	19.42	20.19	9.304	9.586	10.46
50	13.29	13.1	13.19	20.25	10.83	13.07	12.05	12.68	13.95	14.0911	14.863	7.663	10.22	7.416	11.64	11.04	18.23	15.79	6.97	5.604	9.492
40	13.18	9.6	11.54	17.03	9.563	11.34	10.38	10.69	10.95	10.8282	11.8655	6.402	8.658	6.272	9.504	9.098	14.88	12.03	6.225	4.879	7.793
30	9.885	6.495	6.663	11.85	7.223	8.38	7.93	9.058	8.17	8.0253	9.08355	5.388	7.218	5.277	7.485	6.608	10.83	9.52	5.266	3.877	5.639
20	6.993	3.057	0.9718	8.188	5.727	5.9	5.698	5.553	4.325	5.35136	6.25996	4.349	5.462	4.061	5.369	4.915	8.071	6.136	4.431	3.492	4.269
10	4.17	0.7255	1.525	4.839	3.402	2.685	3.226	2.965	2.308	2.68597	3.45963	3.164	3.599	2.966	3.57	3.117	5.883	2.979	3.001	2.488	2.883
0	0.5037	-2.449	-0.04578	-0.07721	0.9943	-0.4091	0.6213	-0.08955	-0.4699	0.102138	0.713238	1.811	1.737	1.71	1.453	1.157	2.178	0.07138	2.028	1.836	1.627
-10	-2.344	-5.628	-2.327	-4.42	-1.632	-3.361	-2.081	-3.314	-2.84	-2.53667	-2.0298	0.2427	-0.4488	0.3262	-0.7826	-0.704	-1.576	-2.442	0.8977	1.264	0.3822
-20	-5.995	-8.664	-3.708	-8.77	-4.996	-6.715	-5.099	-6.642	-5.118	-5.38743	-5.00057	-1.524	-2.872	-1.322	-2.809	-2.813	-4.87	-4.851	-0.1559	0.6352	-0.8144
-30	-9.717	-12.94	-5.709	-15.53	-8.981	-9.793	-8.039	-10.14	-8.782	-8.49912	-8.56153	-3.679	-5.563	-3.01	-4.918	-4.964	-10.27	-8.053	-1.364	0.1062	-1.996
-40	-13.38	-19.65	-7.352	-19.32	-12.1	-14.64	-11.12	-14.66	-11.94	-11.6338	-12.3957	-5.82	-9.065	-4.874	-7.276	-7.27	-13.58	-10.2	-2.782	-0.8006	-3.19
-50	-18.4	-24.05	-10.56	-26.2	-15.4	-19.35	-14.44	-17.14	-16.2	-14.9492	-16.9753	-8.515	-12.67	-7.171	-10.28	-9.976	-16.59	-12.76	-3.604	-0.9363	-4.383
-60	-24.96	-31.8	-9.867	-30.15	-20.61	-21.97	-18.03	-21.06	-20.3	-18.7275	-21.5673	-12.31	-17.33	-9.599	-12.68	-21.82	-17.62	-15.27	-5.575	-2.671	-5.302
-70	-38.16	-36.05	-14.51	-35.14	-24.89	-28.53	-20.92	-24.57	-25.02	-22.8542	-25.9565	-15.34	-21.35	-12.38	-16.08	-16.56	-25.1	-19.49	-6.862	-2.768	-6.813
-80	-51.53	-46.09	-15.66	-46.47	-28.79	-34.12	-24.83	-28.74	-30.96	-27.8025	-31.4816	-18.33	-25.54	-15.2	-19.88	-20.62	-23.67	-23.44	-12.17	-3.417	-7.83
-90	-50.84	-54.07	-17.21	-48.12	-33.14	-39.3	-29.54	-32.2	-38.48	-32.7681	-37.5662	-23.67	-31.06	-18.46	-23.94	-25.53	-38.06	-26.57	-10.68	-3.794	-9.682
-100	-75.44	-65.24	-20.58	-65.41	-39.86	-47.35	-33.74	-46.72	-40.57	-37.9291	-45.274	-28.61	-39.68	-22.79	-28.45	-30.62	-31.12	-34.39	-13.14	-4.796	-11.79

## Sheet: Sup. Fig. S3
Sup. Fig. 3a
% lysis at 60 min
Control	NPPB	pHLpfpkar + Pyri	pHLpfpkar + Pyri + NPPB	pHLpfpkar - Pyri	pHLpfpkar - Pyri + NPPB
51.9	1.27	24.75	10.81	43.87	0
32.84	-2.049	30.63	0.67	49.55	1.99
33.88	-7.44	28.09	8.03
60	5.45
52.91	5.81
Sup. Fig. 3b
% lysis at 60 min
NF54	NF54 + NPPB	PDE d-	PDE d- + NPPB
7.03	0	49.25	0
6.04	2.68	40.73	14.12
9.43	9.43	28.57	0
12.41	3.65
Sup. Fig. 3c
% lysis at 60 min
Control	NPPB	pHLpfpkar + Pyri	pHLpfpkar + Pyri + NPPB	pHLpfpkar - Pyri	pHLpfpkar - Pyri + NPPB
75.32	6.96	49.83	0	64.46	0
44.76	4.29	32.12	4.86	71.65	1.14
47.37	-7.02	28.34	7.08
62.75	1.96
63.27	8.16
Sup. Fig. 3d
% lysis at 60 min
NF54	NF54 + NPPB	PDE d-	PDE d- + NPPB
9.92	0	62.29	4.05
7.14	-1.3	37.83	2.4
12	2.67	42.53	2.71
15.22	7.25

## Sheet: Sup. Fig. S4
Sup. Fig. 4a
% lysis at 60 min
Control	NPPB	Tadalafil	Tadalafil + NPPB
34.6	6.9	45.9	7.1
53.7	15.5	38.5	11.1
33.3	5.4	34	5.9
Sup. Fig. 4b
% lysis at 60 min
Control	NPPB	Sildenafil 1uM	Sildenafil 1uM +NPPB	Sildenafil 10uM	Sildenafil 10uM +NPPB	Sildenafil 100uM	Sildenafil 100uM +NPPB
5.73	4.78	8.97	0	26.62	0	44.82	5.73
5.88	0	9.52	7.62	16.27	0	48.43	10.69
5.28	0.41	9.56	0	18	1.2	28.41	0
Sup. Fig. 4c
% lysis at 60 min
Control	NPPB	Tadalafil 1uM	Tadalafil 1uM +NPPB	Tadalafil 10uM	Tadalafil 10uM +NPPB	Tadalafil 100uM	Tadalafil 100uM +NPPB
10.44	0.56	9.91	0	42.92	3.63	51.32	3.95
5.73	4.78	9.16	0	11	0.96	46.31	0
4.61	2.63	10.61	7.58	13.73	0	32.5	0
7.97	1.81			14.06	0
6.38	4.26

## Sheet: Sup.Fig. S5
Sup. Fig. 5c					Sup. Fig. 5c
viability (a.u.)					viability (a.u.)
Log Fluo-DHA early gamitocytes	Replicates				Log Fluo-DHA [nM] mature gametocytes	Replicates
100000	883	829	1167		100000	34	21	15
10000	2370	2233	2297		75000	36	45	37
5000	2538	2834	2785		50000	116	114	113
1000	3752	3844	4062		25000	174	181	119
500	8421	7822	6071		10000	230	232	223
250	24749	22368	18557		1000	537	555	496
150	38798	36985	34154		500	558	631	599
100	55890	55451	50209		100	684	713	654
50	53548	50662	56458		10	795	749	736
10	54345	53095	51131		1	791	726	752
5	48650	46004	63187
1	36488	42584	56018

## Sheet: Sup. Fig. S7
Sup. Fig. S7a
MFI of Fluo-DHA
Control	Tadalafil 30uM	Tadalafil 100uM
4722	3917	4112
4121	4060	4283
3987	3868	4033
Sup. Fig. S7b
MFI of Fluo-DHA
Control	Sildenafil 30uM	Sildenafil 100uM
3196	3620	4853
1849	2899	3715
2055	2440	4009
1530	1823	2082
1373	3003	3074
1008	2509	4901
1246	3334	4073
2159	3719	3122
